# Supplementary material for: Nurses’ Engagement in Antimicrobial Stewardship Programmes: A Mapping Review of Influencing Factors Based on Irvine’s Theory
Source: Nurs Rep. 2025 Jun 12;15(6):216. doi: 10.3390/nursrep15060216 (PMC12196033; doi:10.3390/nursrep15060216)
Supplement: Supplementary file 1 [file nursrep-15-00216-s001.zip]

Archive with 3 entries (3 files):
- nursrep-3672225-supplementary-updated/Table S1 - Data Extraction Instrument.pdf
- nursrep-3672225-supplementary-updated/Tabel S2 - Data Extraction and Included Studies Synthesis.pdf
- nursrep-3672225-supplementary-updated/Table S3 - Full-text studies that did not meet the inclusion criteria.pdf
